# Supplementary material for: Assessment of inverse publication bias in safety outcomes: an empirical analysis
Source: BMC Med. 2024 Oct 25;22:494. doi: 10.1186/s12916-024-03707-2 (PMC11515227; doi:10.1186/s12916-024-03707-2)
Supplement: Supplementary file 1 — Additional file 1: Table S1. Summary of methods for detecting IPB in published systematic reviews. Table S2. The visual assessment results of two assessors. Table S3. The quantitative assessment conducted by the one-sided and two-sided Peters’ test and Egger’s test. [file 12916_2024_3707_MOESM1_ESM.xlsx]

## Sheet: Table S1
Table S1. Summary of methods for detecting IPB in published systematic reviews
Systematic review	Author	Year	Methods for detecting IPB			Signifiance level
1	Costa et al.	2017	Begg's test	Mazumdar’s tau test	Egger’s test	A two-tailed P-value less than 0.05
2	Conway et al. 1	2015	Funnel plots			/
3	Conway et al. 2	2015	Funnel plots			/
4	Puckrin et al.	2018	Funnel plots			/
5	Zhang et al. 1	2017	Funnel plots	Begg's test	Egger’s test	A two-tailed P-value less than 0.05
6	Zhang et al. 2	2017	Funnel plots	Begg's test	Egger’s test	A two-tailed P-value less than 0.05
7	Rogers et al.	2017	Begg's test	Egger’s test		A two-tailed P-value less than 0.05
8	Baxi et al.	2018	Funnel plots			/
9	Hao et al.	2017	Begg's test	Egger’s test		A two-tailed P-value less than 0.05
10	Silvia et al.	2016	Begg's test	Egger’s test		A two-tailed P-value less than 0.05
11	Stefanos et al.	2016	Funnel plots	Begg's test	Egger’s test	A two-tailed P-value less than 0.05
12	Sungyub et al.	2016	Funnel plots	Begg's test	Egger’s test	A two-tailed P-value less than 0.05
13	Wang et al.	2016	Funnel plots	Egger’s test		Not given
14	Tomohiro et al.	2015	Funnel plots	Begg's test	Egger’s test	P-value less than 0.05
15	Khan et al.	2017	Funnel plots	Egger’s test	Trim-and-Fill method	Not given
16	Sansone et al.	2015		NA		/
17	Hill et al.	2018	All trials were checked for availability of results from at least one source			/
18	Wei et al.	2016		Funnel plots		/
19	Dahal et al.	2016	Funnel plots	Egger’s test	Begg's test	A two-tailed P-value less than 0.05
20	Gyawali et al.	2017	Begg's test	Egger’s test		A two-tailed P-value less than 0.05
21	Gu et al.	2016	Begg's test	Egger’s test		A two-tailed P-value less than 0.05
22	Tang et al.	2019	Funnel plots	Begg's test		A two-tailed P-value less than 0.05
23	Liu et al.	2016		Egger’s test		A two-tailed P-value less than 0.05
24	Zhang Bo et al.	2018		Funnel plots		/
25	Aguirre et al.	2015		Funnel plots		/
26	Cates et al.	2018		Funnel plots		/
27	Chiara et al.	2017		NA		/
28	Dae et al.	2015	Egger’s test	Begg's test	Trim-and-Fill method	A two-tailed P-value less than 0.05
29	Rungapiromnan et al.	2017		Funnel plots		/
30	Wanshu Liu et al.	2019		Funnel plots		/
31	Wei et al.	2017		Funnel plots		/
32	Qi et al.	2015	Begg's test	Egger’s test		P-value less than 0.05
33	Xie et al.	2019		Funnel plots		/
34	Wenjun Wang et al.	2017	Funnel plots	Begg's test	Egger’s test	P-value less than 0.05
35	Wenwei Yang et al.	2019		NA		/
36	Lv et al.	2019	Begg's test	Egger’s test		A two-tailed P-value less than 0.05
37	Sun et al.	2019		Funnel plots		/
38	Liang et al.	2016	Begg's test	Egger’s test		A two-tailed P-value less than 0.05
39	Guo et al.	2016	Funnel plots	Egger’s test		Significant PB as p<0.1.
40	Zhu et al.	2016	Funnel plots	Begg's test	Egger’s test	P-value less than 0.05
41	Yong Yang et al.	2017		Funnel plots		/
42	Yuan Liu et al.	2017	Funnel plots	Begg's test	Egger’s test	P-value less than 0.05
43	Xing et al.	2017		Funnel plots		/
44	Yufang Liu et al.	2019		Funnel plots		/
45	Zhao et al.	2016	Begg funnel plots	Egger’s test		A two-tailed P-value less than 0.05
46	Geng et al.	2019		NA		/
47	Jia et al.	2016		Funnel plots		/
48	Li-na Zhu et al.	2017		NA		/
49	Honvo et al. 2	2019	Funnel plots	Harbord's test		Not given
50	Honvo et al. 3	2019	Funnel plots	Harbord's test		Not given
51	Roviello et al.	2018		NA		/
52	Haixia Li et al.	2016	Funnel plots	Begg's test	Egger’s test	Not given
53	Hang Xu et al.	2019		Egger’s test		A two-tailed P-value less than 0.05
54	Hansen MP et al.	2019		NA		/
55	Tong et al.	2019	Funnel plots	Begg's test	Egger’s test	A two-tailed P-value less than 0.05
56	Ma et al.	2017	Begg's test	Egger’s test		P-value less than 0.05
57	Abdel-Qadir et al.	2017		Funnel plots		/
58	Dicembrini et al.	2019		Funnel plots		/
59	Elgendy et al.	2017		Egger’s test		A two-tailed P-value less than 0.05
60	Janjua et al.	2019		Funnel plots		/
61	Bilal et al.	2019	Funnel plots	Egger’s test	Trim-and-Fill method	A two-tailed P-value less than 0.05
62	Wessler et al.	2015		NA		/
63	Donnan et al.	2019		Funnel plots		/
64	Zhou et al.	2017	Egger’s test	Begg's test		A two-tailed P-value less than 0.05
65	Jianhong Zhu et al. 1	2017	Egger’s test	Begg's test		P-value less than 0.05
66	Jianhong Zhu et al. 2	2018	Egger’s test	Begg's test		P-value less than 0.05
67	Jing Li et al. 1	2018		Funnel plots		/
68	Jing Li et al. 2	2018		Funnel plots		/
69	Jing Li et al. 3	2019		Funnel plots		/
70	Lao et al.	2016		NA		/
71	Thomas et al.	2015	Funnel plots	Harbord's test		Not given
72	Quagliato et al.	2019	Funnel plots	Egger’s test	Begg's test	Not given
73	Sterling et al.	2016	Funnel plots	Egger’s test		Not given
74	Tandan et al.	2018		Funnel plots		/
75	Gillies et al.	2015		Funnel plots		/
76	Miroddi et al. 1	2015	Funnel plots	Egger’s test		Not given
77	Miroddi et al. 2	2016	Funnel plots	Egger’s test		Not given
78	Pozz et al.	2018		Begg’s funnel plots		/
79	Holmskov et al.	2017	Funnel plots	Egger’s test		Not given
80	Santoni et al.	2017	Begg’s funnel plots	Egger’s test		A two-tailed P-value less than 0.05
81	Totzeck et al.	2017	Funnel plots	Egger’s test		Not given
82	Bolton et al.	2019		Funnel plots		/
83	Abdel-Rahman et al. 1	2015		Funnel plots		/
84	Abdel-Rahman et al. 2	2016		Funnel plots		/
85	Abdel-Rahman et al. 3	2016		Funnel plots		/
86	Abdel-Rahman et al. 4	2016		Funnel plots		/
87	Abdel-Rahman et al. 5	2016		Funnel plots		/
88	Abdel-Rahman et al. 6	2016		Funnel plots		/
89	Abdel-Rahman et al. 7	2017		Funnel plots		/
90	Ghatalia et al.	2015	Funnel plots	Egger’s test	Begg's test	A two-tailed P-value less than 0.05
91	Bundhun et al.	2017		Funnel plots		/
92	Su et al.	2018	Begg's test	Egger’s test		A two-tailed P-value less than 0.05
93	Christopher Ma et al.	2019	Funnel plots	Egger’s test		Not given
94	Vukadinovic et al.	2019	Funnel plots	Egger’s test		A two-tailed P-value less than 0.05
95	Shah et al.	2017	Modified Egger plots			/
96	Khosrow-Khavar et al.	2017	NA			/
97	Farah et al.	2019		Funnel plots		/
98	Catala-Lopez et al.	2015	Begg's test	Funnel plots		Not given
99	Misawa et al.	2016	Funnel plots	Egger’s test	Trim-and-Fill method	A two-tailed P-value less than 0.05
100	Honvo et al.	2019	Funnel plots	Harbord's test		Not given
101	Rados et al.	2016	NA			/

## Sheet: Table S2
Table S2. The visual assessment results of two assessors
level of IPB	Assessor 1	Assessor 2	No. of Agreement
severe IPB	40 (14.44%)	19 (6.86%)	8
moderate IPB	35 (12.64%)	29 (10.47%)	11
mild IPB	57 (20.58%)	136 (49.10%)	42
no IPB	145 (52.35%)	93 (33.57%)	81
IPB: Inverse publication bias

## Sheet: Table S3
Table S3. The quantitative assessment conducted by the one-sided and two-sided Egger’s test and Peters’ test
Maid	P-value of two-sided test		Agreement between two tests	IPB of Egger's test	IPB of Peters' test	P-value of one-sided test		Agreement between two tests	IPB of Egger's test	IPB of Peters' test	Agreement between Egger's test	Agreement between Peters' test
	Egger's test	Peters' test				Egger's test	Peters' test
1	0.486981	0.675092	Agree	0	0	0.24349	0.337546	Agree	0	0	Agree	Agree
2	0.328365	0.198218	Agree	0	0	0.164183	0.0991092	Disagree	0	1	Agree	Disagree
3	0.725347	0.286485	Agree	0	0	0.362673	0.856758	Agree	0	0	Agree	Agree
4	0.137492	0.102488	Agree	0	0	0.931254	0.0512438	Disagree	0	1	Agree	Disagree
5	0.000135405	0.00174411	Agree	1	1	6.77023e-05	0.000872056	Agree	1	1	Agree	Agree
6	0.736304	0.0852577	Disagree	0	1	0.368152	0.0426289	Disagree	0	1	Agree	Agree
7	0.717521	0.970563	Agree	0	0	0.64124	0.514719	Agree	0	0	Agree	Agree
8	0.0736806	0.270315	Disagree	1	0	0.0368403	0.135157	Disagree	1	0	Agree	Agree
9	0.155524	0.499954	Agree	0	0	0.0777619	0.249977	Disagree	1	0	Disagree	Agree
10	0.335864	0.456934	Agree	0	0	0.832068	0.771533	Agree	0	0	Agree	Agree
11	0.0337588	0.414734	Disagree	1	0	0.0168794	0.207367	Disagree	1	0	Agree	Agree
12	0.609354	0.437365	Agree	0	0	0.304677	0.218683	Agree	0	0	Agree	Agree
13	0.25239	0.173285	Agree	0	0	0.126195	0.0866427	Disagree	0	1	Agree	Disagree
14	0.797152	0.493965	Agree	0	0	0.601424	0.753017	Agree	0	0	Agree	Agree
15	0.43803	0.973411	Agree	0	0	0.43803	0.486706	Agree	0	0	Agree	Agree
16	0.398286	0.143893	Agree	0	0	0.199143	0.928053	Agree	0	0	Agree	Agree
17	0.450652	0.1027	Agree	0	0	0.225326	0.0513498	Disagree	0	1	Agree	Disagree
18	0.119998	0.0254125	Disagree	0	1	0.940001	0.987294	Agree	0	0	Agree	Disagree
19	0.158442	0.881801	Agree	0	0	0.0792209	0.559099	Disagree	1	0	Disagree	Agree
20	0.65001	0.451398	Agree	0	0	0.674995	0.225699	Agree	0	0	Agree	Agree
21	0.223816	0.457464	Agree	0	0	0.888092	0.771268	Agree	0	0	Agree	Agree
22	0.969411	0.666888	Agree	0	0	0.484706	0.333444	Agree	0	0	Agree	Agree
23*	4.27e-05	0.0654324	Agree	1	1	0.999979	0.0327162	Disagree	0	1	Disagree	Agree
24	0.00336925	0.337452	Disagree	1	0	0.998315	0.168726	Agree	0	0	Disagree	Agree
25	0.0120567	0.311683	Disagree	1	0	0.993972	0.844158	Agree	0	0	Disagree	Agree
26	0.774838	0.223419	Agree	0	0	0.612581	0.888291	Agree	0	0	Agree	Agree
27	0.13837	0.0743899	Disagree	0	1	0.930815	0.962805	Agree	0	0	Agree	Disagree
28	0.316093	0.868737	Agree	0	0	0.841953	0.434369	Agree	0	0	Agree	Agree
29	0.909737	0.931958	Agree	0	0	0.454868	0.534021	Agree	0	0	Agree	Agree
30	0.467547	0.85475	Agree	0	0	0.766226	0.572625	Agree	0	0	Agree	Agree
31	0.994319	0.0179181	Disagree	0	1	0.49716	0.991041	Agree	0	0	Agree	Disagree
32	0.669123	0.574864	Agree	0	0	0.334561	0.712568	Agree	0	0	Agree	Agree
33	0.261298	0.118664	Agree	0	0	0.130649	0.0593319	Disagree	0	1	Agree	Disagree
34	0.254332	0.863852	Agree	0	0	0.872834	0.431926	Agree	0	0	Agree	Agree
35	0.0588939	0.027643	Agree	1	1	0.0294469	0.0138215	Agree	1	1	Agree	Agree
36	0.666119	0.00228574	Disagree	0	1	0.666941	0.00114287	Disagree	0	1	Agree	Agree
37	0.407479	0.237369	Agree	0	0	0.796261	0.881315	Agree	0	0	Agree	Agree
38	0.835933	0.84207	Agree	0	0	0.582033	0.578965	Agree	0	0	Agree	Agree
39	0.417315	0.119539	Agree	0	0	0.208657	0.0597696	Disagree	0	1	Agree	Disagree
40	0.577864	0.217947	Agree	0	0	0.288932	0.108974	Agree	0	0	Agree	Agree
41	0.199608	0.276487	Agree	0	0	0.0998042	0.138243	Disagree	1	0	Disagree	Agree
42	0.607937	0.340988	Agree	0	0	0.303969	0.170494	Agree	0	0	Agree	Agree
43*	0.026761	0.00670471	Agree	1	1	0.0133805	0.00335235	Agree	1	1	Agree	Agree
44	0.737971	0.994299	Agree	0	0	0.631014	0.49715	Agree	0	0	Agree	Agree
45*	0.000287	3.06e-05	Agree	1	1	0.000144	1.53e-05	Agree	1	1	Agree	Agree
46	0.485347	0.327361	Agree	0	0	0.757327	0.163681	Agree	0	0	Agree	Agree
47	0.726955	0.368899	Agree	0	0	0.636523	0.81555	Agree	0	0	Agree	Agree
48	0.443641	0.873749	Agree	0	0	0.221821	0.563125	Agree	0	0	Agree	Agree
49	0.76142	0.304836	Agree	0	0	0.38071	0.847582	Agree	0	0	Agree	Agree
50	0.281505	0.906956	Agree	0	0	0.140752	0.453478	Agree	0	0	Agree	Agree
51	0.777156	0.0360875	Disagree	0	1	0.388578	0.0180438	Disagree	0	1	Agree	Agree
52*	0.00239383	0.0211229	Agree	1	1	0.00119692	0.0105615	Agree	1	1	Agree	Agree
53	0.303838	0.0601166	Disagree	0	1	0.151919	0.0300583	Disagree	0	1	Agree	Agree
54	0.321212	0.694861	Agree	0	0	0.160606	0.34743	Agree	0	0	Agree	Agree
55	0.819826	0.68644	Agree	0	0	0.409913	0.65678	Agree	0	0	Agree	Agree
56	0.495422	0.725031	Agree	0	0	0.752289	0.362516	Agree	0	0	Agree	Agree
57	0.76093	0.903717	Agree	0	0	0.380465	0.548142	Agree	0	0	Agree	Agree
58	0.962836	0.9152	Agree	0	0	0.481418	0.5424	Agree	0	0	Agree	Agree
59	0.984099	0.827808	Agree	0	0	0.492049	0.413904	Agree	0	0	Agree	Agree
60	0.0219259	0.0216007	Agree	1	1	0.989037	0.9892	Agree	0	0	Disagree	Disagree
61*	0.0254857	0.163525	Disagree	1	0	0.987257	0.0817627	Disagree	0	1	Disagree	Disagree
62	0.886722	0.44074	Agree	0	0	0.443361	0.22037	Agree	0	0	Agree	Agree
63	0.965438	0.724571	Agree	0	0	0.482719	0.362286	Agree	0	0	Agree	Agree
64	0.0804623	0.198447	Disagree	1	0	0.959769	0.900777	Agree	0	0	Disagree	Agree
65	0.548156	0.428098	Agree	0	0	0.274078	0.214049	Agree	0	0	Agree	Agree
66*	0.0152096	0.336272	Disagree	1	0	0.992395	0.831864	Agree	0	0	Disagree	Agree
67	0.936787	0.200572	Agree	0	0	0.468393	0.100286	Agree	0	0	Agree	Agree
68	0.315788	0.67342	Agree	0	0	0.842106	0.66329	Agree	0	0	Agree	Agree
69	0.660784	0.549908	Agree	0	0	0.669608	0.725046	Agree	0	0	Agree	Agree
70	0.510837	0.55025	Agree	0	0	0.255419	0.724875	Agree	0	0	Agree	Agree
71	0.717322	0.980627	Agree	0	0	0.641339	0.490314	Agree	0	0	Agree	Agree
72	0.433181	0.559154	Agree	0	0	0.21659	0.720423	Agree	0	0	Agree	Agree
73	0.036379	0.343802	Disagree	1	0	0.981811	0.828099	Agree	0	0	Disagree	Agree
74	0.929937	0.544024	Agree	0	0	0.535031	0.272012	Agree	0	0	Agree	Agree
75	0.278012	0.636637	Agree	0	0	0.860994	0.681681	Agree	0	0	Agree	Agree
76	0.332542	0.957255	Agree	0	0	0.833729	0.478628	Agree	0	0	Agree	Agree
77	0.105842	0.163427	Agree	0	0	0.0529211	0.0817136	Agree	1	1	Disagree	Disagree
78	0.880453	0.7189	Agree	0	0	0.559774	0.35945	Agree	0	0	Agree	Agree
79	0.773498	0.427344	Agree	0	0	0.386749	0.213672	Agree	0	0	Agree	Agree
80	0.326348	0.857919	Agree	0	0	0.836826	0.57104	Agree	0	0	Agree	Agree
81	0.00136294	0.00247367	Agree	1	1	0.999319	0.998763	Agree	0	0	Disagree	Disagree
82*	0.278976	0.175243	Agree	0	0	0.860512	0.0876213	Disagree	0	1	Agree	Disagree
83	0.672699	0.624801	Agree	0	0	0.33635	0.3124	Agree	0	0	Agree	Agree
84	0.061949	0.320214	Disagree	1	0	0.969026	0.839893	Agree	0	0	Disagree	Agree
85	0.168508	0.0872675	Disagree	0	1	0.0842539	0.0436337	Agree	1	1	Disagree	Agree
86	0.508038	0.801678	Agree	0	0	0.745981	0.599161	Agree	0	0	Agree	Agree
87	0.0862224	0.328164	Disagree	1	0	0.0431112	0.835918	Disagree	1	0	Agree	Agree
88	0.0198824	7.79102e-05	Agree	1	1	0.0099412	3.89551e-05	Agree	1	1	Agree	Agree
89	0.633721	0.570153	Agree	0	0	0.31686	0.285076	Agree	0	0	Agree	Agree
90	0.896613	0.843733	Agree	0	0	0.448307	0.578134	Agree	0	0	Agree	Agree
91	0.65649	0.965453	Agree	0	0	0.328245	0.517273	Agree	0	0	Agree	Agree
92	0.0979861	0.593099	Disagree	1	0	0.951007	0.70345	Agree	0	0	Disagree	Agree
93	0.00404189	0.0123405	Agree	1	1	0.997979	0.99383	Agree	0	0	Disagree	Disagree
94	0.980295	0.0407569	Disagree	0	1	0.490148	0.979622	Agree	0	0	Agree	Disagree
95	0.423378	0.196332	Agree	0	0	0.788311	0.901834	Agree	0	0	Agree	Agree
96	0.0341085	0.622017	Disagree	1	0	0.0170542	0.688991	Disagree	1	0	Agree	Agree
97	0.967949	0.922309	Agree	0	0	0.483974	0.461154	Agree	0	0	Agree	Agree
98	0.66196	0.798749	Agree	0	0	0.33098	0.600626	Agree	0	0	Agree	Agree
99	0.283931	0.0895972	Disagree	0	1	0.141965	0.0447986	Disagree	0	1	Agree	Agree
100	0.640852	0.622312	Agree	0	0	0.679574	0.688844	Agree	0	0	Agree	Agree
101	0.0180226	0.00634131	Agree	1	1	0.00901131	0.00317066	Agree	1	1	Agree	Agree
102	0.67625	0.261497	Agree	0	0	0.661875	0.869251	Agree	0	0	Agree	Agree
103	0.405478	0.198459	Agree	0	0	0.202739	0.0992297	Disagree	0	1	Agree	Disagree
104	0.015644	0.521082	Disagree	1	0	0.992178	0.260541	Agree	0	0	Disagree	Agree
105*	0.061212	0.483709	Disagree	1	0	0.030606	0.241854	Disagree	1	0	Agree	Agree
106	0.170335	0.109427	Agree	0	0	0.0851676	0.945287	Disagree	1	0	Disagree	Agree
107	0.150855	0.0855261	Disagree	0	1	0.924573	0.957237	Agree	0	0	Agree	Disagree
108	0.278451	0.432515	Agree	0	0	0.860775	0.783743	Agree	0	0	Agree	Agree
109*	0.00100018	0.160497	Disagree	1	0	0.9995	0.0802487	Disagree	0	1	Disagree	Disagree
110	0.698987	0.447046	Agree	0	0	0.349493	0.223523	Agree	0	0	Agree	Agree
111	0.015308	0.092332	Agree	1	1	0.992346	0.046166	Disagree	0	1	Disagree	Agree
112	0.273742	0.76933	Agree	0	0	0.863129	0.615335	Agree	0	0	Agree	Agree
113	0.736034	0.539357	Agree	0	0	0.368017	0.269679	Agree	0	0	Agree	Agree
114	0.34188	0.319725	Agree	0	0	0.82906	0.840138	Agree	0	0	Agree	Agree
115	0.55235	0.647242	Agree	0	0	0.276175	0.676379	Agree	0	0	Agree	Agree
116	0.669879	0.638399	Agree	0	0	0.66506	0.680801	Agree	0	0	Agree	Agree
117	0.311048	0.780933	Agree	0	0	0.844476	0.609534	Agree	0	0	Agree	Agree
118	0.0795589	0.301494	Disagree	1	0	0.960221	0.849253	Agree	0	0	Disagree	Agree
119	0.0396881	0.711717	Disagree	1	0	0.980156	0.355859	Agree	0	0	Disagree	Agree
120	0.268724	0.594956	Agree	0	0	0.865638	0.702522	Agree	0	0	Agree	Agree
121	0.104215	0.967775	Agree	0	0	0.947892	0.483888	Agree	0	0	Agree	Agree
122	0.302701	0.470478	Agree	0	0	0.84865	0.764761	Agree	0	0	Agree	Agree
123	0.0447791	0.885844	Disagree	1	0	0.97761	0.557078	Agree	0	0	Disagree	Agree
124	0.0217051	0.170764	Disagree	1	0	0.989147	0.914618	Agree	0	0	Disagree	Agree
125	0.719672	0.196955	Agree	0	0	0.640164	0.901522	Agree	0	0	Agree	Agree
126	0.805421	0.653944	Agree	0	0	0.597289	0.673028	Agree	0	0	Agree	Agree
127	0.505985	0.765667	Agree	0	0	0.747007	0.382834	Agree	0	0	Agree	Agree
128	0.0792713	0.431981	Disagree	1	0	0.960364	0.784009	Agree	0	0	Disagree	Agree
129	0.00086521	0.541503	Disagree	1	0	0.999567	0.729248	Agree	0	0	Disagree	Agree
130	0.276198	0.810523	Agree	0	0	0.861901	0.405261	Agree	0	0	Agree	Agree
131	0.12795	0.0174196	Disagree	0	1	0.0639749	0.0087098	Agree	1	1	Disagree	Agree
132	0.754709	0.448266	Agree	0	0	0.622646	0.224133	Agree	0	0	Agree	Agree
133	0.00415093	0.101128	Disagree	1	0	0.00207547	0.0505638	Agree	1	1	Agree	Disagree
134	0.0216947	0.0608914	Agree	1	1	0.0108473	0.0304457	Agree	1	1	Agree	Agree
135	0.943007	0.18156	Agree	0	0	0.471503	0.0907798	Disagree	0	1	Agree	Disagree
136	0.05934	0.022536	Agree	1	1	0.97033	0.988732	Agree	0	0	Disagree	Disagree
137	0.765144	0.348593	Agree	0	0	0.617428	0.825703	Agree	0	0	Agree	Agree
138	0.344658	0.609688	Agree	0	0	0.827671	0.695156	Agree	0	0	Agree	Agree
139	0.560974	0.860317	Agree	0	0	0.719513	0.569842	Agree	0	0	Agree	Agree
140	0.153537	0.275316	Agree	0	0	0.0767687	0.137658	Disagree	1	0	Disagree	Agree
141	0.690495	0.506153	Agree	0	0	0.654752	0.253077	Agree	0	0	Agree	Agree
142	0.0177292	0.00255918	Agree	1	1	0.991135	0.99872	Agree	0	0	Disagree	Disagree
143	0.754912	0.711157	Agree	0	0	0.377456	0.355579	Agree	0	0	Agree	Agree
144	0.165504	0.436762	Agree	0	0	0.917248	0.781619	Agree	0	0	Agree	Agree
145	0.919906	0.406281	Agree	0	0	0.459953	0.20314	Agree	0	0	Agree	Agree
146	0.893549	0.769678	Agree	0	0	0.553225	0.384839	Agree	0	0	Agree	Agree
147	0.0478244	0.572315	Disagree	1	0	0.976088	0.286157	Agree	0	0	Disagree	Agree
148	0.0073139	0.0286429	Agree	1	1	0.996343	0.985679	Agree	0	0	Disagree	Disagree
149	0.795868	0.610713	Agree	0	0	0.602066	0.305356	Agree	0	0	Agree	Agree
150	0.499502	0.801951	Agree	0	0	0.249751	0.599025	Agree	0	0	Agree	Agree
151	0.632284	0.228609	Agree	0	0	0.683858	0.885695	Agree	0	0	Agree	Agree
152	0.380489	0.469456	Agree	0	0	0.190244	0.234728	Agree	0	0	Agree	Agree
153	0.21046	0.29006	Agree	0	0	0.89477	0.85497	Agree	0	0	Agree	Agree
154	0.593033	0.449712	Agree	0	0	0.703484	0.775144	Agree	0	0	Agree	Agree
155	0.922219	0.824643	Agree	0	0	0.53889	0.587679	Agree	0	0	Agree	Agree
156	0.0596397	0.0825269	Agree	1	1	0.0298198	0.0412635	Agree	1	1	Agree	Agree
157	0.148393	0.224252	Agree	0	0	0.0741965	0.112126	Disagree	1	0	Disagree	Agree
158	0.131169	0.00461294	Disagree	0	1	0.0655843	0.00230647	Agree	1	1	Disagree	Agree
159	0.475039	0.249325	Agree	0	0	0.237519	0.124662	Agree	0	0	Agree	Agree
160	0.706393	0.797867	Agree	0	0	0.646804	0.398934	Agree	0	0	Agree	Agree
161	0.0567499	0.910461	Disagree	1	0	0.971625	0.45523	Agree	0	0	Disagree	Agree
162	0.0409178	0.578838	Disagree	1	0	0.979541	0.289419	Agree	0	0	Disagree	Agree
163	0.0794134	0.056757	Agree	1	1	0.960293	0.971622	Agree	0	0	Disagree	Disagree
164	0.115872	0.793094	Agree	0	0	0.942064	0.396547	Agree	0	0	Agree	Agree
165	0.569258	0.655198	Agree	0	0	0.715371	0.672401	Agree	0	0	Agree	Agree
166	0.882117	0.971528	Agree	0	0	0.558942	0.514236	Agree	0	0	Agree	Agree
167	0.701224	0.612659	Agree	0	0	0.350612	0.30633	Agree	0	0	Agree	Agree
168	0.111923	0.118213	Agree	0	0	0.944039	0.940894	Agree	0	0	Agree	Agree
169	0.0439767	0.100106	Disagree	1	0	0.0219883	0.0500532	Agree	1	1	Agree	Disagree
170	0.411718	0.585921	Agree	0	0	0.205859	0.292961	Agree	0	0	Agree	Agree
171	0.831618	0.671319	Agree	0	0	0.584191	0.66434	Agree	0	0	Agree	Agree
172	0.0376726	0.135893	Disagree	1	0	0.0188363	0.0679464	Agree	1	1	Agree	Disagree
173	0.28772	0.846594	Agree	0	0	0.85614	0.423297	Agree	0	0	Agree	Agree
174	0.172459	0.00291885	Disagree	0	1	0.91377	0.00145943	Disagree	0	1	Agree	Agree
175	0.0313451	0.972979	Disagree	1	0	0.984327	0.513511	Agree	0	0	Disagree	Agree
176	0.0618277	0.713448	Disagree	1	0	0.969086	0.356724	Agree	0	0	Disagree	Agree
177	0.953252	0.797917	Agree	0	0	0.476626	0.398958	Agree	0	0	Agree	Agree
178	0.188692	0.388172	Agree	0	0	0.0943462	0.194086	Disagree	1	0	Disagree	Agree
179	0.398552	0.512555	Agree	0	0	0.800724	0.743722	Agree	0	0	Agree	Agree
180	0.968571	0.755174	Agree	0	0	0.484286	0.377587	Agree	0	0	Agree	Agree
181	0.124701	0.200403	Agree	0	0	0.0623504	0.899799	Disagree	1	0	Disagree	Agree
182	0.029803	0.842346	Disagree	1	0	0.985099	0.421173	Agree	0	0	Disagree	Agree
183	0.00362693	0.0425073	Agree	1	1	0.998187	0.0212536	Disagree	0	1	Disagree	Agree
184	0.831678	0.398851	Agree	0	0	0.415839	0.199426	Agree	0	0	Agree	Agree
185	0.530943	0.585481	Agree	0	0	0.734529	0.70726	Agree	0	0	Agree	Agree
186	0.951245	0.510951	Agree	0	0	0.475623	0.255475	Agree	0	0	Agree	Agree
187	0.032796	0.606008	Disagree	1	0	0.983602	0.696996	Agree	0	0	Disagree	Agree
188	0.13775	0.682138	Agree	0	0	0.931125	0.341069	Agree	0	0	Agree	Agree
189	0.0148582	0.378617	Disagree	1	0	0.992571	0.810692	Agree	0	0	Disagree	Agree
190	0.00112127	0.040908	Agree	1	1	0.999439	0.979546	Agree	0	0	Disagree	Disagree
191	0.437852	0.529657	Agree	0	0	0.781074	0.735171	Agree	0	0	Agree	Agree
192	0.406511	0.721203	Agree	0	0	0.796745	0.360602	Agree	0	0	Agree	Agree
193	0.253142	0.25033	Agree	0	0	0.126571	0.125165	Agree	0	0	Agree	Agree
194	0.0943199	0.0782465	Agree	1	1	0.95284	0.0391233	Disagree	0	1	Disagree	Agree
195	0.880056	0.254391	Agree	0	0	0.440028	0.127196	Agree	0	0	Agree	Agree
196*	0.648417	0.000303	Disagree	0	1	0.675791	0.999848	Agree	0	0	Agree	Disagree
197	0.900331	0.437806	Agree	0	0	0.549835	0.218903	Agree	0	0	Agree	Agree
198	0.0853071	0.412922	Disagree	1	0	0.957346	0.793539	Agree	0	0	Disagree	Agree
199	0.663287	0.662388	Agree	0	0	0.331644	0.668806	Agree	0	0	Agree	Agree
200	0.664957	0.812642	Agree	0	0	0.667521	0.593679	Agree	0	0	Agree	Agree
201	0.047548	0.346133	Disagree	1	0	0.976226	0.826933	Agree	0	0	Disagree	Agree
202	0.67867	0.471182	Agree	0	0	0.660665	0.764409	Agree	0	0	Agree	Agree
203	0.0154152	0.536223	Disagree	1	0	0.992292	0.731889	Agree	0	0	Disagree	Agree
204	0.32947	0.00136887	Disagree	0	1	0.835265	0.000684436	Disagree	0	1	Agree	Agree
205	0.457201	0.177387	Agree	0	0	0.2286	0.911306	Agree	0	0	Agree	Agree
206	0.668599	0.0204028	Disagree	0	1	0.665701	0.0102014	Disagree	0	1	Agree	Agree
207	0.115109	0.491557	Agree	0	0	0.942446	0.754221	Agree	0	0	Agree	Agree
208	0.306977	0.0587044	Disagree	0	1	0.153489	0.970648	Agree	0	0	Agree	Disagree
209	0.616683	0.80186	Agree	0	0	0.308341	0.40093	Agree	0	0	Agree	Agree
210	0.667089	0.724744	Agree	0	0	0.333545	0.362372	Agree	0	0	Agree	Agree
211	0.11061	0.281757	Agree	0	0	0.944695	0.140878	Agree	0	0	Agree	Agree
212	0.267754	0.499902	Agree	0	0	0.133877	0.249951	Agree	0	0	Agree	Agree
213	0.049861	0.207276	Disagree	1	0	0.97507	0.896362	Agree	0	0	Disagree	Agree
214	0.859331	0.376597	Agree	0	0	0.570335	0.811702	Agree	0	0	Agree	Agree
215	0.0255592	0.0264027	Agree	1	1	0.98722	0.986799	Agree	0	0	Disagree	Disagree
216	0.0380968	0.790217	Disagree	1	0	0.980952	0.604891	Agree	0	0	Disagree	Agree
217	0.0519641	0.25206	Disagree	1	0	0.974018	0.87397	Agree	0	0	Disagree	Agree
218	0.000221153	0.294166	Disagree	1	0	0.999889	0.852917	Agree	0	0	Disagree	Agree
219	0.0868403	0.494141	Disagree	1	0	0.95658	0.752929	Agree	0	0	Disagree	Agree
220	0.0182265	0.0141394	Agree	1	1	0.990887	0.99293	Agree	0	0	Disagree	Disagree
221	0.808655	0.828028	Agree	0	0	0.595673	0.585986	Agree	0	0	Agree	Agree
222	0.0664464	0.339721	Disagree	1	0	0.0332232	0.169861	Disagree	1	0	Agree	Agree
223	0.714489	0.151422	Agree	0	0	0.357245	0.0757112	Disagree	0	1	Agree	Disagree
224	0.389452	0.890654	Agree	0	0	0.805274	0.445327	Agree	0	0	Agree	Agree
225	0.0903668	0.762511	Disagree	1	0	0.954817	0.618745	Agree	0	0	Disagree	Agree
226	0.0582928	0.0253296	Agree	1	1	0.970854	0.987335	Agree	0	0	Disagree	Disagree
227	0.0845839	0.572479	Disagree	1	0	0.957708	0.71376	Agree	0	0	Disagree	Agree
228	0.179799	0.960319	Agree	0	0	0.0898995	0.519841	Disagree	1	0	Disagree	Agree
229	0.310395	0.158931	Agree	0	0	0.155198	0.920535	Agree	0	0	Agree	Agree
230	0.595227	0.59098	Agree	0	0	0.702386	0.29549	Agree	0	0	Agree	Agree
231	0.475708	0.980879	Agree	0	0	0.237854	0.490439	Agree	0	0	Agree	Agree
232	0.843371	0.373687	Agree	0	0	0.421685	0.186843	Agree	0	0	Agree	Agree
233	0.90325	0.714876	Agree	0	0	0.548375	0.357438	Agree	0	0	Agree	Agree
234	0.186656	0.197869	Agree	0	0	0.0933281	0.0989345	Agree	1	1	Disagree	Disagree
235	0.0113133	0.126939	Disagree	1	0	0.00565664	0.0634697	Agree	1	1	Agree	Disagree
236	0.0568015	0.0179179	Agree	1	1	0.0284007	0.00895896	Agree	1	1	Agree	Agree
237	0.0565927	0.13526	Disagree	1	0	0.971704	0.93237	Agree	0	0	Disagree	Agree
238	0.796029	0.756459	Agree	0	0	0.601985	0.378229	Agree	0	0	Agree	Agree
239	0.605444	0.662911	Agree	0	0	0.697278	0.331455	Agree	0	0	Agree	Agree
240	0.0993569	0.227939	Disagree	1	0	0.950322	0.886031	Agree	0	0	Disagree	Agree
241	0.0436168	0.217058	Disagree	1	0	0.0218084	0.108529	Disagree	1	0	Agree	Agree
242	0.25993	0.214309	Agree	0	0	0.870035	0.892846	Agree	0	0	Agree	Agree
243	0.96912	0.37784	Agree	0	0	0.51544	0.81108	Agree	0	0	Agree	Agree
244	0.849271	0.738975	Agree	0	0	0.424636	0.630513	Agree	0	0	Agree	Agree
245	0.852212	0.95865	Agree	0	0	0.573894	0.479325	Agree	0	0	Agree	Agree
246	0.14261	0.547768	Agree	0	0	0.0713052	0.273884	Disagree	1	0	Disagree	Agree
247	0.0352789	0.894151	Disagree	1	0	0.0176394	0.447075	Disagree	1	0	Agree	Agree
248	0.198299	0.0402282	Disagree	0	1	0.900851	0.979886	Agree	0	0	Agree	Disagree
249	0.138268	0.416855	Agree	0	0	0.930866	0.791573	Agree	0	0	Agree	Agree
250	0.302498	0.668638	Agree	0	0	0.848751	0.665681	Agree	0	0	Agree	Agree
251	0.0960049	0.953088	Disagree	1	0	0.951998	0.523456	Agree	0	0	Disagree	Agree
252	0.0962002	0.311238	Disagree	1	0	0.9519	0.844381	Agree	0	0	Disagree	Agree
253	0.795076	0.587944	Agree	0	0	0.397538	0.706028	Agree	0	0	Agree	Agree
254	0.502394	0.376141	Agree	0	0	0.251197	0.18807	Agree	0	0	Agree	Agree
255	0.0691638	0.0396813	Agree	1	1	0.965418	0.0198406	Disagree	0	1	Disagree	Agree
256	0.956756	0.327578	Agree	0	0	0.478378	0.836211	Agree	0	0	Agree	Agree
257	0.729677	0.791078	Agree	0	0	0.635162	0.604461	Agree	0	0	Agree	Agree
258	0.808642	0.330454	Agree	0	0	0.404321	0.165227	Agree	0	0	Agree	Agree
259	0.491838	0.134903	Agree	0	0	0.754081	0.932548	Agree	0	0	Agree	Agree
260	0.661346	0.322313	Agree	0	0	0.330673	0.161156	Agree	0	0	Agree	Agree
261	0.793108	0.887021	Agree	0	0	0.603446	0.55649	Agree	0	0	Agree	Agree
262	0.407042	0.785274	Agree	0	0	0.203521	0.392637	Agree	0	0	Agree	Agree
263	0.926623	0.65987	Agree	0	0	0.536689	0.670065	Agree	0	0	Agree	Agree
264	0.846644	0.468774	Agree	0	0	0.576678	0.765613	Agree	0	0	Agree	Agree
265	0.799376	0.837036	Agree	0	0	0.600312	0.581482	Agree	0	0	Agree	Agree
266	0.796312	0.867813	Agree	0	0	0.601844	0.433907	Agree	0	0	Agree	Agree
267	0.330241	0.75894	Agree	0	0	0.83488	0.37947	Agree	0	0	Agree	Agree
268	0.321412	0.283098	Agree	0	0	0.839294	0.858451	Agree	0	0	Agree	Agree
269	0.340453	0.26778	Agree	0	0	0.829774	0.86611	Agree	0	0	Agree	Agree
270	0.050921	0.0769695	Agree	1	1	0.0254605	0.0384847	Agree	1	1	Agree	Agree
271	0.968812	0.676942	Agree	0	0	0.515594	0.338471	Agree	0	0	Agree	Agree
272	0.776186	0.431762	Agree	0	0	0.388093	0.784119	Agree	0	0	Agree	Agree
273	0.492666	0.981766	Agree	0	0	0.753667	0.509117	Agree	0	0	Agree	Agree
274	0.0962998	0.131568	Disagree	1	0	0.95185	0.934216	Agree	0	0	Disagree	Agree
275	0.292593	0.720175	Agree	0	0	0.146296	0.360087	Agree	0	0	Agree	Agree
276	0.0901459	0.374543	Disagree	1	0	0.954927	0.812728	Agree	0	0	Disagree	Agree
277	0.0203529	0.598381	Disagree	1	0	0.989824	0.70081	Agree	0	0	Disagree	Agree
